# Supplementary material for: Recon2Neo4j: applying graph database technologies for managing comprehensive genome-scale networks
Source: Bioinformatics. 2016 Dec 30;33(7):1096–8. doi: 10.1093/bioinformatics/btw731 (PMC5408918; doi:10.1093/bioinformatics/btw731)
Supplement: Supplementary Data [file btw731_supp.zip]

Archive with 6 entries (6 files):
- Supplementary file 3 - Subnetwork of metabolic reactions (Example).docx
- Supplementary file 4 ΓÇô Examples of Cypher queries for the metabolic framework.docx
- Supplementary file 5 ΓÇô SMBL representation arachidonate subnetwork.docx
- suppl_data.zip
- Supplementary file 1 ΓÇô Data graph model for the metabolic framework.docx
- Supplementary file 2 ΓÇô Overall workflow of the Recon2Neo4j framework.docx
